# Supplementary material for: Dendritic cell–intrinsic LKB1-AMPK/SIK signaling controls metabolic homeostasis by limiting the hepatic Th17 response during obesity
Source: JCI Insight. 2023 Jun 8;8(11):e157948. doi: 10.1172/jci.insight.157948 (PMC10281441; doi:10.1172/jci.insight.157948)
Supplement: Supporting data values [file jciinsight-8-157948-s291.xlsx]

## Sheet: 1B
LFD	HFD
43.97	52.7
40.09	52.14
37.02	51.1
41.42	48.17
	51.29
	48.59
	52.54

## Sheet: 1C
	LFD							HFD
Lean	30.73	28.36	29.48	28.23				34.53	33.23	32.32	31.4	34.11	35.47	29.62
Fat	13.12	12.33	7.65	12.54				17.27	18.46	18.99	15.33	16.43	15.88	18.16

## Sheet: 1D
LFD	HFD
12.6	12.7
10.7	9.2
9.4	10.6
12.7	12.7
	16.3
	12.9
	10.9

## Sheet: 1E
LFD	HFD
3.2	3.6
2.4	3.1
2.3	3.5
4.7	2.4
	3.4
	3.5
	3.4

## Sheet: 1F
	LFD							HFD
CD40	0.99	1	1.05	0.96				1.1	1.32	0.95	1.14	1.03	0.87	1.2
CD80	0.99	0.92	1.05	1.04				1.01	0.92	0.86	0.92	0.96	0.86	1.06
CD86	1.17	0.91	0.89	1.03				1.75	1.61	1.35	1.49	1.47	1.22	1.57
CCR7	0.91	1.07	0.95	1.06				1.33	1.44	1.34	1.73	1.57	1.19	1.52
MHCI	1.1	0.99	0.89	1.03				1.53	1.66	1.45	1.42	1.22	1.22	1.36
MHCII	1.15	0.87	0.96	1.02				2.07	1.93	1.56	1.82	1.84	1.32	1.71

## Sheet: 1G
	LFD							HFD
CD40	1.15	0.82	0.79	1.25				1.6	1.41	1.74	1.49	1.44	1.84	2.08
CD80	0.97	0.92	0.89	1.22				1.13	1.06	1	1	1.04	1.08	1.21
CD86	0.86	0.86	0.87	1.42				1.27	1.23	1.34	1.13	1.13	1.2	1.44
CCR7	1.06	0.78	1.01	1.15				1.55	1.42	1.47	1.38	1.48	1.64	1.96
MHCI	1.06	0.87	0.92	1.14				1.09	1.05	1.2	1.08	1.04	1.15	1.27
MHCII	0.98	0.82	0.95	1.26				1.66	1.7	1.63	1.51	1.48	1.53	1.76

## Sheet: 1H
	LFD							HFD
CD4	58.1	54.8	65.1	53				52.2	51.6	58.7	50.6	48.6	51.9	52.1
CD8	23.5	26.9	12.6	25				28.6	32.8	28.5	31	28.2	28.3	27.8
	LFD							HFD
IFNγ+	20.8	17.3	17.4	23.2				24	24	20.9	25.8	24.1	22.8	25.6
IL-5+	2.03	4.16	3.01	2.8				0.9	1.45	1.9	1.87	3.13	1.66	1.28
IL-17A+	1.03	1.49	1.26	2.42				2.06	1.56	1.12	3.26	2.77	2.02	2.04
FOXP3+	19	30.9	36.1	24.9				10.4	13.4	12	11.7	14.6	12.6	11.7
	LFD							HFD
IFNγ+	31.6	37.9	37.9	45.9				40.9	39.9	31.7	40.8	41.2	38	38.2

## Sheet: 1J
pACC
FMO	LFD	HFD
1375	5223	5602
	7527	4548
	5933	3893
	4090	6614
pLKB1
FMO	LFD	HFD
1375	2467	2202
	1695	1567
	1552	1885
	1645	1363

## Sheet: 1I
	LFD							HFD
CD4	40	40.6	38.7	39.7				38.1	42.3	17.5	38.5	34.8	34.8	12.1
CD8	37.9	38.1	41.4	41.6				39.6	40.6	73.5	46.1	47.3	49.2	81.7
	LFD							HFD
IFNγ+	16.9	15.2	13.2	22.3				25	19	28.1	21.7	21.7	25.4	31
IL-5+	0.57	0.85	1.06	0.59				0.87	0.88	1.02	0.54	1.38	1.24	0.48
IL-17A+	2	2.59	2.43	1.89				3.43	2.7	4.19	4.1	4.08	2.74	3.31
FOXP3+	2.66	2.68	3.88	2.72				5.34	5.91	4.88	4.83	4.81	7.19	4.41
	LFD							HFD
IFNγ+	31.9	32.9	32.3	41.9				44.9	39	54.3	48.9	46	47.5	59.1

## Sheet: 1K
pLKB1
FMO	LFD	HFD
862	2671	3255
	2291	3366
	2434	3502
	2703	3408
pACC
FMO	LFD	HFD
862	1377	1421
	1353	1324
	1212	1282
	1218	1144

[truncated: 86 more sheets: 2B, 2C, 2D, 2E, 2F, 2G, 2H, 2I, 2J, 3A, 3B, 3C, 3D, 3F, 3G, 3I, 3J, 3K, 3L, 4B …]
